# Supplementary material for: A plasma protein-based risk score to predict hip fractures
Source: Nat Aging. 2024 May 27;4(8):1064–75. doi: 10.1038/s43587-024-00639-7 (PMC11333168; doi:10.1038/s43587-024-00639-7)
Supplement: Supplementary file 3 — Supplementary Tables 1–16. [file 43587_2024_639_MOESM3_ESM.xlsx]

## Sheet: Table S1
	Table S1 Cohort summary statistics
		Derivation cohort						Validation cohorts
		CHS-SomaScan-5K						HUNT-SomaScan-5K						HUNT-SomaScan-7K						UK-Biobank-Olink, all participants						UK-Biobank-Olink, randomly selected
		Combined		Men		Women		Combined		Men		Women		Combined		Men		Women		Combined		Men		Women		Combined		Men		Women
	n	3,171		1,244		1,927		3,259		1,975		1,284		1,988		1,069		919		50,876		23,403		27,473		44,817		20,449		24,368
	Baseline age [years]	74.4	(4.9)	74.8	(5.1)	74.1	(4.7)	64.5	(10.1)	63.7	(10.0)	65.8	(10.0)	63.9	(13.1)	63.7	(12.0)	64	(14.2)	56.9721	(8.2)	57.1855	(8.3)	56.7902	(8.1)	56.6765	(8.1)	56.8305	(8.2)	56.5474	(8.0)
	height [cm]*	164.2	(9.5)	173	(6.6)	158.6	(6.2)	170.8	(9.3)	176.2	(6.6)	162.4	(6.0)	170.6	(9.5)	177	(6.6)	163.1	(6.5)	168.346	(9.3)	175.407	(6.9)	162.331	(6.4)	168.39	(9.3)	175.516	(6.9)	162.41	(6.3)
	weight [kg]*	72.1	(14.3)	79.2	(12.3)	67.4	(13.6)	81.7	(14.9)	87.2	(13.1)	73.2	(13.4)	81.8	(15.3)	87.2	(13.5)	75.4	(14.8)	78.1556	(15.9)	85.8045	(14.4)	71.6399	(14.2)	78.023	(15.9)	85.784	(14.4)	71.5101	(14.1)
	BMI [kg/m2]*	26.7	(4.5)	26.5	(3.7)	26.8	(5.0)	27.9	(4.2)	28	(3.7)	27.7	(4.8)	28	(4.5)	27.8	(3.8)	28.3	(5.2)	27.5028	(4.8)	27.859	(4.2)	27.1994	(5.2)	27.4398	(4.8)	27.8168	(4.2)	27.1234	(5.2)
	follow-up time [years]	12.6167	(6.3)	11.725	(6.2)	13.1917	(6.3)	11.5083	(3.6)	11.5417	(3.6)	11.4667	(3.5)	11.6	(3.3)	11.8	(3.3)	11.5	(3.4)	13.1474	(2.3)	12.9834	(2.5)	13.287	(2.0)	13.2829	(2.1)	13.1553	(2.3)	13.39	(1.9)
	Average age at incident hip fracture [years]	85.6	(5.7)	86.2	(5.4)	85.4	(5.8)	71.8	(7.4)	71.7	(8.0)	71.9	(7.1)	74.2	(9.2)	72	(9.3)	75.6	(8.9)	72.3856	(6.6)	72.0093	(7.3)	72.5692	(6.2)	72.1716	(6.5)	71.5926	(7.5)	72.4434	(6.0)
	incident hip fractures [n]	456		133		323		187		76		111		155		60		95		686		225		461		504		161		343
	Mean values are given with standard deviation in parentheses.
	* Height and/or weight measurements are missing for 19 participants in HUNT-SomaScan-5K, 12 in HUNT-SomaScan-7K, and 18 in CHS-SomaScan-5K.

## Sheet: Table S2
	Table S2 Effect sizes for the hip fracture associations for the proteomic risk score proteins derived from CHS
						Derivation cohort			Validation cohorts
						CHS-SomaScan-5K			HUNT-SomaScan-5K			HUNT-SomaScan-7K			UK-Biobank-Olink			Correlation Olink vs SomaScan in subset of deCODE
	Protein	target_name	SeqID	UniProt ID	Entrez Gene Name	Beta	SE	P	Beta	SE	P	Beta	SE	P	Beta	SE	P
	Growth hormone receptor**	Growth hormone receptor	2948-58	P10912	GHR	-0.327936	0.0539564	1.22e-09	-0.378081	0.0801602	2.39852e-06	-0.282247	0.0884464	0.00141697	-0.266991	0.0436519	9.57376e-10	0.777072
	IGFBP-2*	Insulin-like growth factor-binding protein 2	8469-41	P18065	IGFBP2	0.32983	0.0548522	1.82e-09	0.16248	0.0836051	0.0519652	0.399139	0.0917905	1.37154e-05	0.389908	0.0436474	4.141e-19	0.84375
	RSPO1*	R-spondin-1	16614-27	Q2MKA7	RSPO1	0.266128	0.049691	8.52e-08	0.110025	0.0776783	0.156651	0.250725	0.0689177	0.000274732	0.226667	0.0356666	2.08206e-10	0.642843
	MIC-1*	Growth/differentiation factor 15	4374-45	Q99988	GDF15	0.298038	0.055813	9.3e-08	0.2359	0.0910254	0.00955336	0.302204	0.108653	0.00541312	0.360302	0.0347315	3.2593e-25	0.840569
	P-Cadherin*	Cadherin-3	2643-57	P22223	CDH3	-0.247075	0.0489126	4.39e-07	-0.0303493	0.0755806	0.688016	0.047392	0.0872478	0.587	0.0491039	0.038615	0.203506	0.0212889
	NDST1**	Bifunctional heparan sulfate N-deacetylase/N-sulfotransferase 1	6927-7	P52848	NDST1	-0.229745	0.0460591	6.1e-07	-0.20497	0.0739205	0.00555692	-0.0102743	0.0870717	0.906069	-0.00770406	0.0423031	0.855492	0.0828786
	CD14*	Monocyte differentiation antigen CD14	8969-49	P08571	CD14	0.253545	0.050993	6.62e-07	0.179078	0.0690846	0.00953773	0.0722014	0.0825643	0.381853	0.14056	0.0394063	0.000361159	0.400836
	MMP-12*	Macrophage metalloelastase	4496-60	P39900	MMP12	0.258911	0.0524048	7.79e-07	0.104505	0.0832442	0.209331	0.278913	0.0986014	0.00467392	0.14205	0.0406292	0.000471855	0.900068
	ERBB1*	Epidermal growth factor receptor	2677-1	P00533	EGFR	-0.260204	0.0530887	9.52e-07	-0.284654	0.0811069	0.000448748	-0.241354	0.0978542	0.0136453	-0.198956	0.0388168	2.96748e-07	0.50906
	Epithelial cell kinase*	Ephrin type-A receptor 2	4834-61	P29317	EPHA2	0.250808	0.0514672	1.1e-06	0.0310894	0.0782756	0.691235	0.199142	0.0832774	0.0167885	0.223814	0.0335355	2.48985e-11	0.659668
	alpha-1-antichymotrypsin complex**	Alpha-1-antichymotrypsin complex	4153-11	P01011	KLK3|SERPINA3	0.232529	0.0477512	1.12e-06	0.112605	0.0742531	0.129392	0.153887	0.0799747	0.0543299	0.102722	0.0390228	0.00847969	0.462432
	EGFL9	Protein delta homolog 2	9359-9	Q6UY11	DLK2	0.243892	0.0501962	1.18e-06	0.0670795	0.0751402	0.372005	0.228768	0.0906707	0.0116337	NA	NA	NA	NA
	CRDL1*	Chordin-like protein 1	3362-61	Q9BU40	CHRDL1	0.261929	0.0547823	1.74e-06	0.183543	0.0934783	0.0495906	0.230987	0.106787	0.0305367	0.225538	0.0425059	1.12024e-07	0.612003
	Lectin, mannose-binding 2	Vesicular integral-membrane protein VIP36	9468-8	Q12907	LMAN2	0.250102	0.0534972	2.94e-06	0.161623	0.0794743	0.0419871	0.226689	0.0784339	0.00385001	NA	NA	NA	NA
	HE4*	WAP four-disulfide core domain protein 2	11388-75	Q14508	WFDC2	0.254551	0.0556415	4.77e-06	0.312979	0.0838805	0.00019053	0.386209	0.0984786	8.79059e-05	0.302671	0.03611	5.20756e-17	0.825322
	Leptin*	Leptin	8484-24	P41159	LEP	-0.258345	0.0577208	7.61e-06	-0.146781	0.0840682	0.0808156	-0.368401	0.0972369	0.000151439	-0.184825	0.0461517	6.20903e-05	0.935621
	S100A12*	Protein S100-A12	5852-6	P80511	S100A12	0.197512	0.0445124	9.11e-06	-0.0686145	0.0763528	0.368839	-0.035513	0.0874599	0.684706	0.0835321	0.0396606	0.0351893	0.808056
	ITIH3*	Inter-alpha-trypsin inhibitor heavy chain H3	7145-1	Q06033	ITIH3	0.220318	0.049808	9.72e-06	0.154674	0.0819237	0.0590232	0.186601	0.0915822	0.0415975	0.208766	0.0428127	1.08111e-06	0.600488
	A weighted proteomic risk score was developed, including the 18 proteins that passed the Bonferroni adjusted significance level of P < 0.05/4979 = 1.0 x 10-5 in the derivation cohort CHS. Results are presented as log of hazard ratios (Beta), with standard error (SE) for hip fracture per SD increase in proteomic risk score. P-values are non-adjusted and derived from two-sided z-tests. Correlation …
	* Available also for the UK Biobank Phase 1 Olink assay.
	** Available also in the UK Biobank subsample with Phase 2 Olink assay (not available for the participants in the large batch 7).
	NA = not available in Phase 1 Olink proteins or in Phase 2 Olink proteins.

## Sheet: Table S3
	Table S3 Effect sizes for the hip fracture associations for the LASSO proteomic risk score proteins derived from CHS
	Protein	SeqID	UniProt ID	Entrez Gene Name	Beta
	P73L	10040-63	Q9H3D4	TP63	0.075637
	PSB6	10530-8	P28072	PSMB6	0.146876
	REG4	11102-22	Q9BYZ8	REG4	0.104164
	ATG7	12627-97	O95352	ATG7	0.099372
	BAG5	12743-18	Q9UL15	BAG5	0.060115
	NODAL	15692-300	Q96S42	NODAL	0.09763
	RSPO1	16614-27	Q2MKA7	RSPO1	0.102471
	Holo-TC I	19614-8	P20061	TCN1	0.137959
	P-Cadherin	2643-57	P22223	CDH3	-0.003613
	ERBB1	2677-1	P00533	EGFR	-0.12869
	C3adesArg	2755-8	P01024	C3	-0.151949
	Growth hormone receptor	2948-58	P10912	GHR	-0.002597
	alpha-1-antichymotrypsin complex	4153-11	P01011	KLK3|SERPINA3	0.063873
	MMP-12	4496-60	P39900	MMP12	0.102147
	Epithelial cell kinase	4834-61	P29317	EPHA2	0.035745
	S100A12	5852-6	P80511	S100A12	0.103962
	NDST1	6927-7	P52848	NDST1	-0.17545
	PAPOG	8343-224	Q9BWT3	PAPOLG	0.109732
	IGFBP-2	8469-41	P18065	IGFBP2	0.172008
	CD14	8969-49	P08571	CD14	0.065818
	A weighted proteomic risk score (PrRS) was developed, including the 18 proteins passing the significance level after adjustment for multiple testing.	9021-1	Q96D42	HAVCR1	0.118332
	ITM2C:C-term	9523-34	Q9NQX7	ITM2C	0.069184
	Machine learning with LASSO was carried out, using repeated splits of training (70%) and testing data sets (30%). The developed LASSO proteomic risk score included 22 proteins with optimal improvement of C-index.

## Sheet: Table S4
	Table S4 Effect sizes for the hip fracture associations for the elastic net proteomic risk score proteins derived from CHS
	Protein	SeqID	UniProt ID	Entrez Gene Name	Beta
	C5b, 6 Complex	4482-66	P01031|P13671	C5|C6	0.177073
	IGFBP-2	8469-41	P18065	IGFBP2	0.14664
	MMP-12	4496-60	P39900	MMP12	0.084493
	ERBB1	2677-1	P00533	EGFR	-0.130884
	Holo-TC I	19614-8	P20061	TCN1	0.140226
	C3adesArg	2755-8	P01024	C3	-0.123679
	GIIE	2447-7	Q9NZK7	PLA2G2E	-0.264753
	P-Cadherin	2643-57	P22223	CDH3	-0.069303
	S100A12	5852-6	P80511	S100A12	0.107576
	Growth hormone receptor	2948-58	P10912	GHR	0.003312
	P73L	10040-63	Q9H3D4	TP63	0.082598
	TIM-1	9021-1	Q96D42	HAVCR1	0.119468
	REG4	11102-22	Q9BYZ8	REG4	0.128773
	PSB6	10530-8	P28072	PSMB6	0.142044
	RSPO1	16614-27	Q2MKA7	RSPO1	0.141735
	NDST1	6927-7	P52848	NDST1	-0.135617
	PAPOG	8343-224	Q9BWT3	PAPOLG	0.121872
	alpha-1-antichymotrypsin complex	4153-11	P01011	KLK3|SERPINA3	0.049147
	CD14	8969-49	P08571	CD14	0.068232
	ATG7	12627-97	O95352	ATG7	0.119848
	Machine learning with elastic net was carried out, using repeated splits of training (70%) and testing data sets (30%). The developed elastic net proteomic risk score included 20 proteins with optimal improvement of C-index.

## Sheet: Table S5
	Table S5 Validation of the performances of the three developed proteomic risk scores in the two HUNT cohorts
					Cox regression						C-index
			Predictor	Number of markers		HR	95% CI	P	n	nevent	Base	Base + predictor	P
	HUNT-SomaScan-5K cohort
			Weighted proteomic risk score	18		1.505	(1.25 - 1.81)	1.2e-05	3,259	187	0.781	0.791	0.057
			LASSO proteomic risk score	22		1.229	(1.03 - 1.46)	0.0196	3,259	187	0.78077	0.7847	0.191
			Elastic net proteomic risk score	20		1.196	(1.01 - 1.42)	0.039	3,259	187	0.781	0.784	0.16
	HUNT-SomaScan-7K cohort
			Weighted proteomic risk score	18		1.658	(1.36 - 2.03)	8.7e-07	1,988	155	0.8041	0.8173	0.017
			LASSO proteomic risk score	22		1.52	(1.25 - 1.85)	2.6e-05	1,988	155	0.8041	0.815	0.02
			Elastic net proteomic risk score	20		1.4534	(1.19 - 1.77)	0.00022	1,988	155	0.8041	0.811	0.15
	Base models adjusted for age, sex, and cohort specific factors. For the anayses in Table S5 all subjects with available proteomic analyses were included and the total number of participants and the number of incident hip fracture cases are given in the table for the different cohorts. Associations with incident hip fractures in the two HUNT validation cohorts are determined by Cox proportional re…

## Sheet: Table S6
		Table S6 Evaluation of causal associations with hip fractures for the proteins in the proteomic risk score
		Protein	Number of genetic instruments	Method	OR	95% CI	P
		Growth hormone receptor	1	Wald	1.11841	(0.94 - 1.34)	0.21856
		IGFBP-2	1	Wald	1.26913	(0.73 - 2.20)	0.394664
		RSPO1	2	IVW	1.09441	(0.96 - 1.25)	0.192689
		MIC-1	1	Wald	1.08642	(1.01 - 1.17)	0.0264026
		P-Cadherin
		NDST1	1	Wald	0.869358	(0.70 - 1.09)	0.218798
		CD14	1	Wald	0.941269	(0.79 - 1.11)	0.483166
		MMP-12	2	IVW	0.97232	(0.92 - 1.03)	0.335588
		ERBB1	2	IVW	1.00228	(0.78 - 1.29)	0.985773
		Epithelial cell kinase	1	Wald	0.999286	(0.81 - 1.23)	0.994716
		alpha-1-antichymotrypsin complex	1	Wald	1.07721	(0.91 - 1.28)	0.395325
		EGFL9	1	Wald	0.94386	(0.78 - 1.14)	0.547736
		CRDL1	1	Wald	0.941241	(0.80 - 1.11)	0.473309
		Lectin, mannose-binding 2
		HE4	2	IVW	1.08224	(0.75 - 1.55)	0.667889
		Leptin
		S100A12	2	IVW	1.12588	(0.99 - 1.28)	0.0761051
		ITIH3	1	Wald	1.04255	(0.98 - 1.11)	0.173658
		2-sample Mendelian randomization (MR) analyses to evaluate if any of the aptamers/protein included in the proteomic risk score were causally associated with risk of hip fracture. Causal associations, presented as Odds Ratios (OR) with 95% confidence intervals (CI) and corresponding two-sided non-adjusted P-values for hip fracture per standard deviation increase in genetically determined circulati…

## Sheet: Table S7
	Table S7 Performance of the proteomic risk score for different follow-up times in the two HUNT cohorts
		HR	95% CI	P	n	nevent
	HUNT-SomaScan-5K cohort
	All subjects	1.505	(1.25 - 1.81)	1.2e-05	3,259	187
	Truncated at median follow-up of hip fractures	1.3764	(1.07 - 1.77)	0.01336	3,259	95
	Excluding hip fractures before the the median follow-up of hip fractures	1.6857	(1.29 - 2.20)	0.00012	2,691	92
	HUNT-SomaScan-7K cohort
	All subjects	1.658	(1.36 - 2.03)	8.68e-07	1,988	155
	Truncated at median follow-up of hip fractures	1.8875	(1.46- 2.44)	1.04e-06	1,988	79
	Excluding hip fractures before the the median follow-up of hip fractures	1.3034	(0.94 - 1.80)	0.10961	1,680	76
	Base models adjusted for age, sex, and cohort specific factors. For the anayses in Table S5 all subjects with available proteomic analyses were included and the total number of participants and the number of incident hip fracture cases are given in the table for the different cohorts. Associations with incident hip fractures in the two HUNT validation cohorts are determined by Cox proportional re…

## Sheet: Table S8
	Table S8 Comparison of the incident hip fracture discriminations for the weighted proteomic risk score and polygenic risk scores in the two HUNT cohorts and in UK Biobank
					C-index
			Predictor	Number of markers	Base	Base + predictor	P	n	nevent
	HUNT-SomaScan-5K cohort
			Proteomic risk score	18	0.7787	0.7891	0.0444	3,188	181
			Proteomic risk score	13	0.7787	0.7874	0.071	3,188	181
			PRS-Fracture	15	0.7787	0.78	0.94	3,188	181
			PRS-gSOS	21,716	0.7787	0.7797	0.3827	3,188	181
			PRS-FN-BMD	47	0.7787	0.7807	0.2807	3,188	181
	HUNT-SomaScan-7K cohort
			Proteomic risk score	18	0.803	0.817	0.02	1,939	153
			Proteomic risk score	13	0.803	0.8167	0.03	1,939	153
			PRS-Fracture	15	0.803	0.809	0.045	1,939	153
			PRS-gSOS	21,716	0.803	0.808	0.21	1,939	153
			PRS-FN-BMD	47	0.803	0.808	0.24	1,939	153
	UK-Biobank-Olink, all participants
			Proteomic risk score	13	0.769792	0.792844	3.69664e-09	50,450	679
			PRS-Fracture	15	0.769792	0.771256	0.201625	50,450	679
			PRS-gSOS*	21,716	NA	NA	NA	NA	NA
			PRS-FN-BMD	47	0.769792	0.773489	0.0338675	50,450	679
	UK-Biobank-Olink, randomly selected
			Proteomic risk score	13	0.766602	0.786817	6.40155e-06	44,428	501
			PRS-Fracture	15	0.766602	0.769019	0.116111	44,428	501
			PRS-gSOS*	21,716	NA	NA	NA	NA	NA
			PRS-FN-BMD	47	0.766602	0.771439	0.0382794	44,428	501
	Base models are adjusted for age, sex, and cohort specific factors. A weighted proteomic risk score including 18 proteins was developed in CHS. All 18 proteins were available in the two HUNT cohorts analyzed by the SomaScan assay, while 13 of these were available in UK Biobank analyzed by the Olink platform. To test the replication between proteomics platforms, we also created a weighted proteomi…
	PRS-Fracture = Weighted polygenic risk score based on independent GWAS significant signals for fractures at any bone site derived from Trajanoska et al. (PMID: 30158200).
	PRS-gSOS = Polygenic risk score developed by the machine learning technique LASSO for the bone mass-related parameter speed of sound (SOS) in the heel determined by ultrasound in UK Biobank, Lu et al. (PMID: 33536041).
	PRS-FN-BMD = Weighted polygenic risk score based on independent GWAS significant signals for femoral neck bone mineral density (FN-BMD) derived from Estrada et al. (PMID: 22504420).
	* PRS-gSOS is not feasible to use in UK Biobank as this PRS was developed in UK Biobank.
	NA = not available

## Sheet: Table S9
	Table S9 Association between the proteomic risk score and incident hip fractures in three separate validation populations using different proteomic platforms
	A
			HR	95% CI	P	n	nevent
		HUNT-SomaScan-5K cohort	1.45	(1.20 - 1.76)	0.00014	3,259	187
		HUNT-SomaScan-7K cohort	1.72	(1.39 - 2.12)	6.7e-07	1,988	155
		UK-Biobank-Olink cohort*	1.6415	(1.53 - 1.77)	4.46313e-40	50,876	686
		Meta-analysis	1.62531	(1.52 - 1.74)	5.78677e-48	56,123	1,028
	B
			HR	95% CI	P	n	nevent
		HUNT-SomaScan-5K cohort	1.45	(1.20 - 1.76)	0.00014	3259	187
		HUNT-SomaScan-7K cohort	1.72	(1.39 - 2.12)	6.7e-07	1988	155
		UK-Biobank-Olink cohort*	1.64404	(1.50 - 1.81)	6.96794e-25	44817	504
		Meta-analysis	1.61957	(1.50 - 1.75)	8.48754e-33	50,064	846
	To test the replication between proteomics platforms, we restricted the weighted proteomic risk score using the 13 proteins also available in UK Biobank and evaluated its performance in the two HUNT cohorts and in UK Biobank. For the analyses in Table S9A, all participants with available proteomic analyses in UK Biobank were included and the total number of participants (n) and the number of inci…
	* Base model for UK Biobank also adjusted for proteomic batch, ethnicity and UK Biobank centre.

## Sheet: Table S10
	Table S10 Stratified analyses and sensitivity analyses of the associations between the proteomic risk score and incident hip fractures in the UK Biobank
			A									B
					HR	95% CI	P	n	nevent				HR	95% CI	P	n	nevent
				All participants	1.6415	(1.53 - 1.77)	4.46313e-40	50,876	686			Randomly selected participants	1.64404	(1.50 - 1.81)	6.96794e-25	44,817	504
				White	1.64022	(1.52 - 1.77)	5.78028e-39	47,683	671			White	1.63853	(1.49 - 1.80)	8.21816e-24	42,324	493
				Non-White	1.6957	(1.03 - 2.79)	0.037366	3,193	15			Non-White	2.09491	(1.14 - 3.86)	0.0176396	2,493	11
				Males	1.75263	(1.56 - 1.97)	1.10076e-21	23,403	225			Males	1.80675	(1.55 - 2.10)	2.49592e-14	20,449	161
				Females	1.58013	(1.44 - 1.74)	3.98893e-21	27,473	461			Females	1.56433	(1.39 - 1.76)	2.84754e-13	24,368	343
				Young	1.73738	(1.57 - 1.93)	6.49096e-26	39,992	333			Young	1.69017	(1.49 - 1.92)	1.0831e-15	36,017	263
				Old	1.55446	(1.40 - 1.73)	1.23691e-16	10,884	353			Old	1.5859	(1.38 - 1.82)	1.17105e-10	8,800	241
				Truncated at median follow-up of hip fractures	1.70769	(1.55 - 1.89)	4.01008e-26	50876	343			Truncated at median follow-up of hip fractures	1.75543	(1.55 - 1.99)	1.45476e-18	44817	252
				Excluding hip fractures before the the median follow-up of hip fractures	1.56963	(1.41 - 1.75)	4.60277e-16	47788	343			Excluding hip fractures before the the median follow-up of hip fractures	1.51749	(1.32 - 1.75)	9.8373e-09	42621	252
				eBMD	1.52121	(1.41 - 1.64)	4.14776e-27	49,313	665			eBMD	1.50232	(1.36 - 1.66)	5.00136e-16	43,500	488
				Grip strength	1.61524	(1.50 - 1.74)	2.19822e-36	50,812	685			Grip strength	1.62786	(1.48 - 1.79)	2.09991e-23	44,768	503
				Self reported falls	1.61994	(1.50 - 1.74)	1.05149e-37	50,698	685			Self reported falls	1.6289	(1.48 - 1.79)	5.9608e-24	44,672	504
				Mutivariable adjusted	1.56129	(1.44 - 1.69)	4.20393e-28	50826	684			Mutivariable adjusted	1.54134	(1.39 - 1.71)	1.27744e-16	44777	502
				Self reported health rating	1.54769	(1.43 - 1.67)	2.32854e-29	50,586	676			Self reported health rating	1.589	(1.44 - 1.75)	6.55424e-21	44,583	498
				Blood sample storage time	1.63921	(1.52 - 1.76)	7.17503e-40	50,876	686			Blood sample storage time	1.64132	(1.49 - 1.80)	9.79177e-25	44,817	504
	Base models are adjusted for age, sex, proteomic batch, ethnicity and UK Biobank centre, except for the sex stratified model that was not adjusted for sex and the age stratified model that was not adjusted for age. The age stratified model was stratified for the median baseline age of incident fracture cases (i.e. 65 years) in UK Biobank proteomic data set. Association with incident hip fractures…

[truncated: 8 more sheets: Table 11, Table S12, Table S13, Table S14, Table S15, Table S16, Table 3 beyond FRAX, Table 4 NRI ]
